# Supplementary material for: Future Climate CO2 Levels Mitigate Stress Impact on Plants: Increased Defense or Decreased Challenge?
Source: Front Plant Sci. 2016 May 2;7:556. doi: 10.3389/fpls.2016.00556 (PMC4852726; doi:10.3389/fpls.2016.00556)
Supplement: Supplementary Table 1 and Datasheet 1 — Overview of the papers used in this study. [file Table1.xlsx]

## Sheet: Table Final
Species	Stress										Growth					Plant type						ROS		Oxidative damage				Antioxidant molecules								Antioxidant enzymes										References
	Drought	Temperature	Drought + temp	Chilling	Salinity	O3	UV	High light	Heavy metal		Green house	Growth chamber	Open top chamber	FACE		Grass	Legume	Tree	C3	C4		Hydrogen peroxide		MDA	Ion leakage	Prot oxid		Antioxidant capacity	ASC	GSH	Carotenoids	Flavonoids	Phenols	Anthocyanin		Tocopherol	Proline	APX	DHAR	MDHAR	GR	GPX	POX	CAT	SOD
Zingiber officinale vr. Halia Bentong												X												X				X						X												Ghasemzadeh et al., 2012
Zingiber officinale												X																X				X	X													Ghasemzadeh et al., 2010
Glycine max						X						X					X		X									X	X				X			X		X	X	X	X		X			Gillespie et al., 2012
Oryza sativa L. white											X					X			X									X				X	X			X										Goufo et al., 2014
Lotus corniculatus												X					X		X														X													Goverde et al., 2004
Populus euramericana									X		X							X	X					X														X					X	X	X	Guo et al., 2015
Arabidopsis thalina												X				X			X											X														X	X	Hoffmann et al., 2013
Labisia pumila											X																					X	X													Ibrahim and Jaafar 2011a
Labisia pumila											X																					X	X													Ibrahim and Jaafar 2011b
Eleais guineensis											X																	X				X	X													Ibrahim and Jaafar 2012
Labisia pumila											X																					X	X													Ibrahim et al., 2011
Labisia pumila Benth. var. alata											X																	X																		Jaafar et al., 2012
Lolium perenne, L. mutiforum									X				X			X			X																											Jia et al., 2010
Artemisia tridentata												X				X			X													X	X													Johnson and Lincoln 1990
Oryza sativa L						X						X				X			X										X	X																Kobayakawa and Imai 2011
Glycine max		X					X					X					X		X														X													Koti et al., 2007
Solanum tuberosum						X							X				X		X			X		X	X				X		X		X					X			X		X	X	X	Kumari et al., 2015
Beta vulgaris													X						X					X					X		X		X					X					X	X	X	Kumari et al., 2013
Betula pendula		X										X							X													X	X													Kuokkanen et al., 2001
Phaseolus vulgaris								X				X					X		X			X		X														X				X		X	X	Lambreva et al., 2006
Perilla frutescens	X										X																											X			X					Lee et al., 2015
Allium fistulosum								X				X																X					X													Levine and Pare ́ 2009
Cucumis sativus	X												X						X			X							X	X													X	X	X	Li et al., 2012
Lolium perenne, Poa pratensis, Medicago lupulina, Lotus corniculatus	X										X					X	X		X														X													AbdElgawad et al., 2014
Lolium perenne, Poa pratensis, Medicago lupulina, Lotus corniculatus	X		X									X				X	X		X			X		X				X	X	X		X	X			X	X	X	X		X	X		X	X	AbdElgawad et al., 2015
Medicago sativa											X						X		X												X															Al-Rawahy et al., 2013
Medicago sativa		X	X								X						X		X			X		X					X	X								X						X		Aranjuelo et al., 2008
Zea mays L.				X							X					X				X					X																			X		Baczek-Kwinta and Koscielniak 2009
Glycine max							X					X					X		X										X	X								X			X				X	Badiani et al., 1993
Agrostis stolonifera											X					X			X										X	X								X	X	X	X	X		X	X	Badiani et al., 1998
Triticum aestivum cv. Aria	X										X					X			X												X			X			X									Balouchi et al., 2009
Triticum aestivum L. Mv Mambo, T. aestivum L. Mv Regiment, T. aestivum L. Lona	X											X																										X			X		X	X		Bencze et al., 2014
Glycine max						X							X				X		X										X												X		X		X	Booker and Fiscus 2005
Agrostis stolonifera cv. Penncross	X						X					X				X			X						X																					Burgess and Huang 2014
Glycine max	X	X										X					X		X													X														Caldwell et al., 2005
Dactylis glomerata, Bromus erectus											X					X			X													X														Castells et al., 2002
Urochloa brizantha		X	X										X			X				X					X																					de Faria 2015
Helianthus annuus												X							X			X									X							X						X		de la Mata et al., 2012
Dactylis glomerata, Trifolium repens														X		X	X		X										X	X									X	X	X					di Toppi et al., 2002
Populus tremuloides c 216 , P. tremuloides c519						X							X					X	X											X															X	Dickson et al., 1998
Medicago sativa cv. Aragon	X	X	X								X						X		X			X		X					X	X								X			X			X	X	Erice et al., 2007
Pisum sativum cv. Ramonskii 77, Glycine max cv. Belgorodskaya 48												X					X		X			X																								Ershova et al., 2011
Tritcum aestivum														X		X			X													X														Estiarte et al., 1999
Lolim perenne, Medicago lupulina	X	X	X									X				X	X		X					X		X		X	X	X			X			X		X	X	X	X		X			Farfan-Vignolo and Asard 2012
Quercu suber											X							X	X																									X	X	Faria et al., 1999
Brassica chinensis, Lactuca sativa												X							X	X								X	X			X	X													Fu et al., 2015
Ginkgo biloba						X							X					X	X			X		X														X						X	X	Gao et al., 2013
Aster tripolium					X								X						X																											Geissler et al., 2009
Aster tripolium					X								X						X																			X							X	Geissler et al., 2010
Populus yunnanensis male, P. yunnanensis female												X						X	X			X		X	X																		X		X	Li et al., 2013b
Glycine max cv. JH13	X											X					X		X					X							X												X		X	Li et al., 2013a
Solanum lycopersicum		X										X					X		X					X	X				X	X								X	X		X		X	X	X	Li et al., 2015
Triticum aestivum cv. Longchun 292, T. aestivum cv. Longchun 8139	X											X				X			X			X		X	X					X								X					X	X	X	Lin and Wang, 2002
Fagus sylvatica, Picea abies						X						X						X	X											X																Liu et al., 2005
Ginkgo biloba						X						X						X	X			X		X					X									X	X		X			X	X	Lu et al., 2009
Lycopersicon esculentum													X				X		X									X	X		X	X	X													Mamatha et al 2014
Quercus ilex, Q. pubescens	X										X							X	X										X											X						Marabottini et al., 2001
Triticum aestivum cv. Wembley						X						X				X			X										X	X														X	X	Mckee et al., 1997
Glycine max		X				X								X			X		X												X			X										X	X	Mishra et al., 2008
Triticum aestivum cv. HUWX37, T. aestivum cv. 9107						X					X											X		X	X				X		X		X					X			X		X	X	X	Mishra et al., 2013
Grasslands (9 species)	X	X	X						X		X					X	X		X																											Naudts et al., 2014
Acer saccharum						X						X						X	X																			X		X				X		Niewiadomska et al., 1999
Glycine max						X								X			X		X													X														O'Neill et al., 2010
Betula pendula clones 4 and 80						X							X					X	X														X													Oksanen et al., 2005
Betula pendula clones 4 and 80						X					X							X	X										X			X	X													Padu et al., 2005
Triticum aestivum, Citrus aurantium, Pinus eldarica	X													X		X		X	X														X													Penuelas et al.,1996
Lactuca sativa (Blonde of Paris Batavia), Lactuca sativa (Oak Leaf)								X				X							X										X	X	X		X	X												Pérez-López et al., 2015b
Lactuca sativa L.					X			X				X							X																											Pérez-López et al., 2013
Lactuca sativa (Blonde of Paris Batavia), Lactuca sativa (Oak Leaf)					X							X							X									X	X	X	X		X	X												Pérez-López et al., 2015a
Hordeum vulgare cv. Alpha, Hordeum vulgarecv. Iranis					X							X				X			X			X							X									X			X					Pérez-López et al., 2010
Hordeum vulgare cv. Alpha, Hordeum vulgare cv. Iranis					X							X				X			X					X	X														X	X	X			X	X	Pérez-Lópeza et al., 2009
Quercus ilex		X									X							X	X										X		X					X	X									Pintó-Marijuan et al., 2013
Fagus sylvatica													X					X	X					X							X													X	X	Polle et al., 1997
Glycine max (resistant), G. max (susceptible)													X				X		X													X						X	X	X	X	X	X	X	X	Pritchard et al., 2000
Triticum aestivum cv. Roblin						X					X					X			X										X		X							X			X		X		X	Rao et al., 1995
Brassica oleracea cv. Lennox and Rinda											X									X													X													Reddy et al., 2004
Gynura bicolor											X								X									X				X		X							X		X		X	Ren et al. 2014
Hordeum vulgare L. cv. Brant												X				X			X										X	X																Robinson and Sicher 2004
Apera spicaXventi	X	X	X									X				X			X									X			X															Sakalauskienė et al., 2013
Vitis viniferacv. Tempranillo	X										X							X	X			X		X														X						X	X	Salazar-Parra et al., 2012
Quercus robur											X							X	X																										X	Schwanz and Polle 2001
Citrus aurantium, Quercus robur, Pinus pinaster	X										X							X	X										X																	Schwanz et al., 1996a
Medicago sativa, Zea mays	X												X			X	X		X	X						X			X												X					Sgherri et al., 2000
Catharanthus roseus													X						X			X		X														X			X		X	X	X	Singh and Agrawal 2015
Lactuca sativa													X						X									X	X		X		X	X												Sirtautas et al., 2014
Solanum lycopersicum cv. Zhongza												X				X			X					X																				X	X	Sun et al., 2015
Cocos nucifera L													X											X																			X	X	X	Sunoj et al., 2015
Nicotiana tabacum											X								X																						X		X	X	X	Synková and Pospísilová 2002
Solanum lycopersicum												X					X		X																			X						X		Takagi et al., 2009
Phytolacca americana, Amaranthus cruentus													X						X	X				X							X													X	X	Tang et al., 2003
Trticum aestivum cv. H45, T. aestivum cv.Yitpi														X		X			X										X	X																Tausz-Posch et al., 2013
Thymus vulgaris														X					X					X																						Vurro et al., 2009
Gynura bicolor												X							X			X						X		X													X	X		Wang et al., 2015
Populus tremuloides clones 216 and 271 and 259														X				X	X												X							X			X			X	X	Wustman et al., 2001
Populus tremuloides clones 259, 216 and 271														X				X	X												X							X			X			X		Wustman et al., 2003
Pinus tabulaeformis						X							X					X	X			X		X	X													X						X	X	Xu et al., 2014a
Caragana microphylla, Stipa grandis, Cleistogenes squarrosa	X	X	X									X				X		X	X	X				X																						Xu et al., 2014b
Quercus mongolica						X							X					X	X			X		X	X				X				X					X						X	X	Yan et al., 2010
Festuca arundinacea											X					X			X																			X								Yu et al., 2014
Impatiens hawkeri												X												X														X					X		X	Zhang et al., 2012
Arabidopsis thaliana			X									X				X			X			X		X		X		X		X			X			X		X	X			X	X	X	X	Zinta et al., 2014
Picea abies	X					X						X						X	X																								X	X	X	Schwanz et al.,1996b
Picea abies						X						X						X	X												X												X	X	X	Polle et al., 1993
Lemna minor									X			X							X											X												X				Pietrini et al., 2016
Brassica oleracea L. var. italica												X								X									X			X	X													Zaghdoud et al., 2016

## Sheet: Paper Selection
SELECTION
WoS “elevated CO2” AND antioxidants or oxidative stress AND plants”	238
Excluded
papers not on shoot material	23
review papers	11
papers not including elevated CO2, antioxidants or oxidative stress	99
Final papers used in analysis	105
